# Supplementary material for: Bovine Rhinitis B Virus Variant as the Putative Cause of Bronchitis in Goat Kids
Source: Viruses. 2024 Jun 25;16(7):1023. doi: 10.3390/v16071023 (PMC11281505; doi:10.3390/v16071023)
Supplement: Supplementary file 1 [file viruses-16-01023-s001.zip]

Archive with 1 entries (1 files):
- viruses-2997442-supplementary.pdf
